# Supplementary material for: Relationship of Compositional, Mechanical, and Textural Properties of Gluten-Free Pasta Using Different Quinoa (Chenopodium quinoa) Varieties
Source: Foods. 2020 Dec 11;9(12):1849. doi: 10.3390/foods9121849 (PMC7763933; doi:10.3390/foods9121849)
Supplement: Supplementary file 1 [file foods-09-01849-s001.zip › Table S1.xlsx]

## Sheet: Strand diameter
Quinoa variety	Content	Code	Diameter, mm
Buckwheat	control	1	1.504
Buckwheat	control	1	1.803
Buckwheat	control	1	1.826
Buckwheat	control	1	1.856
Buckwheat	control	1	1.767
Buckwheat	control	1	1.483
Buckwheat	control	1	1.675
Kuchivila	5K	2	1.614
Kuchivila	5K	2	1.579
Kuchivila	5K	2	1.387
Kuchivila	5K	2	1.553
Kuchivila	5K	2	1.373
Kuchivila	5K	2	1.382
Kuchivila	5K	2	1.417
Kuchivila	20K	3	1.649
Kuchivila	20K	3	1.649
Kuchivila	20K	3	1.548
Kuchivila	20K	3	1.479
Kuchivila	20K	3	1.522
Kuchivila	20K	3	1.483
Kuchivila	20K	3	1.382
Mistura	5M	4	1.535
Mistura	5M	4	1.443
Mistura	5M	4	1.745
Mistura	5M	4	1.698
Mistura	5M	4	1.667
Mistura	5M	4	1.702
Mistura	5M	4	1.439
Mistura	20M	5	1.745
Mistura	20M	5	1.689
Mistura	20M	5	1.566
Mistura	20M	5	1.71
Mistura	20M	5	1.741
Mistura	20M	5	1.724
Mistura	20M	5	1.723
Negra Collana	5NC	6	1.378
Negra Collana	5NC	6	1.579
Negra Collana	5NC	6	1.347
Negra Collana	5NC	6	1.496
Negra Collana	5NC	6	1.509
Negra Collana	5NC	6	1.589
Negra Collana	5NC	6	1.4
Negra Collana	20NC	7	1.365
Negra Collana	20NC	7	1.347
Negra Collana	20NC	7	1.251
Negra Collana	20NC	7	1.282
Negra Collana	20NC	7	1.352
Negra Collana	20NC	7	1.251
Negra Collana	20NC	7	1.619
Rosada Taraco	5RT	8	1.452
Rosada Taraco	5RT	8	1.422
Rosada Taraco	5RT	8	1.395
Rosada Taraco	5RT	8	1.544
Rosada Taraco	5RT	8	1.527
Rosada Taraco	5RT	8	1.732
Rosada Taraco	5RT	8	1.474
Rosada Taraco	20RT	9	1.649
Rosada Taraco	20RT	9	1.54
Rosada Taraco	20RT	9	1.597
Rosada Taraco	20RT	9	1.64
Rosada Taraco	20RT	9	1.479
Rosada Taraco	20RT	9	1.702
Rosada Taraco	20RT	9	1.308
Titicaca Latvia	5T	10	1.535
Titicaca Latvia	5T	10	1.475
Titicaca Latvia	5T	10	1.64
Titicaca Latvia	5T	10	1.61
Titicaca Latvia	5T	10	1.632
Titicaca Latvia	5T	10	1.448
Titicaca Latvia	5T	10	1.426
Titicaca Latvia	20T	11	1.264
Titicaca Latvia	20T	11	1.417
Titicaca Latvia	20T	11	1.338
Titicaca Latvia	20T	11	1.61
Titicaca Latvia	20T	11	1.378
Titicaca Latvia	20T	11	1.426
Titicaca Latvia	20T	11	1.443
