# Supplementary material for: Relationship of Compositional, Mechanical, and Textural Properties of Gluten-Free Pasta Using Different Quinoa (Chenopodium quinoa) Varieties
Source: Foods. 2020 Dec 11;9(12):1849. doi: 10.3390/foods9121849 (PMC7763933; doi:10.3390/foods9121849)
Supplement: Supplementary file 1 [file foods-09-01849-s001.zip › Table S2.xlsx]

## Sheet: Taul1
		OCT, min		Cooking loss, %
	Control	7.2c ± 0.6		33.9ab ± 2.9
	5K	6.8c ± 0.3		25.6d ± 1.3
	20K	6.7c ± 0.3		30.1c ± 2.5
	5M	7.8b ± 0.3		31.3bc ± 0.7
	20M	5.5d ± 0.5		26.5d ± 1.6
	5NC	7.8b ± 0.6		35.7a ± 1.1
	20NC	7.5bc ± 0.0		26.2d ± 2.7
	5RT	8.2ab ± 0.3		35.6a ± 2.3
	20RT	6.8c ± 0.3		26d ± 2
	5T	8.7a ± 0.3		30.4c ± 2.8
	20T	8.5a ± 0.5		33.4abc ± 1
	Different letters indicate significant difference at level p of 5%.
	Error bar shows ± standard deviation.
