# Supplementary material for: Relationship of Compositional, Mechanical, and Textural Properties of Gluten-Free Pasta Using Different Quinoa (Chenopodium quinoa) Varieties
Source: Foods. 2020 Dec 11;9(12):1849. doi: 10.3390/foods9121849 (PMC7763933; doi:10.3390/foods9121849)
Supplement: Supplementary file 1 [file foods-09-01849-s001.zip › Table S3.xlsx]

## Sheet: Taul1
	Variety	Cohesiveness	Firmness	Grainy	Smooth	Stickiness	Overall taste	Bitterness
	Kuchivila (K)
	5K	6.8a ± 0.4	7.3a ± 0.4	5.8abc ± 0.8	4.8abc ± 0.5	3.1a ± 0.6	3.7c ± 0.5	4.0a ± 0.6
	20K	3.9c ± 0.6	4.9cd ± 0.6	6.8a ± 0.5	2.1g ± 0.3	3.3a ± 0.5	5.8a ± 0.3	4.1a ± 0.7
	Mistura (M)
	5M	4.0c ± 0.5	4.2d ± 0.4	4.9bc ± 0.5	3.6cdef ± 0.5	3.5a ± 0.6	4.0c ± 0.4	3.4a ± 0.6
	20M	6.2ab ± 0.5	5.8bc ± 0.6	6.1abc ± 0.6	4.5abcd ± 0.7	3.6a ± 0.6	5.5ab ± 0.3	4.7a ± 0.6
	Negra collana (NC)
	5NC	3.7c ± 0.5	3.9d ± 0.4	5.8abc ± 0.6	2.4efg ± 0.4	2.5a ± 0.3	4.4bc ± 0.4	3.9a ± 0.7
	20NC	5.8ab ± 0.7	6.2abc ± 0.5	6.5ab ± 0.7	2.2fg ± 0.4	2.7a ± 0.3	5.3ab ± 0.6	5a ± 0.8
	Rosada Taraco (RT)
	5RT	3.7c ± 0.5	4.2d ± 0.6	4.8c ± 0.7	3.2defg ± 0.3	3.2a ± 0.6	4.5bc ± 0.3	3.6a ± 0.7
	20RT	6.9a ± 0.4	7.0ab ± 0.4	5.3abc ± 0.6	5.0ab ± 0.7	3.7a ± 0.5	5.6ab ± 0.5	4.7a ± 0.9
	Titicaca (T)
	5T	4.8bc ± 0.5	5.1cd ± 0.5	5.3abc ± 0.7	4.0bcd ± 0.4	3.0a ± 0.6	4.4bc ± 0.4	3.7a ± 0.7
	20T	4.2c ± 0.5	4.3d ± 0.5	4.8bc ± 0.6	4.4abcd ± 0.6	3.4a ± 0.5	5.4ab ± 0.4	4.3a ± 0.9
	Control	6.4a ± 0.4	6.5ab ± 0.3	6.3abc ± 0.6	5.5a ± 0.4	3.8a ± 0.5	4.5bc ± 0.5	3.9a ± 0.6
	Different letters indicate significant difference at level p of 5%.
	Error bar shows ± standard deviation.
