# Supplementary material for: Relationship of Compositional, Mechanical, and Textural Properties of Gluten-Free Pasta Using Different Quinoa (Chenopodium quinoa) Varieties
Source: Foods. 2020 Dec 11;9(12):1849. doi: 10.3390/foods9121849 (PMC7763933; doi:10.3390/foods9121849)
Supplement: Supplementary file 1 [file foods-09-01849-s001.zip › Table S4.xlsx]

## Sheet: Sheet1
	Smooth_Control	Smooth_5_QTL	Smooth_20_QTL	Stickiness_Control	Stickiness_5_QTL	Stickiness_20_QTL	Firmness_Control	Firmness_5_QTL	Firmness_20_QTL	Cohesiveness_Control	Cohesiveness_5_QTL	Cohesiveness_20_QTL	Grainy_Control	Grainy_5_QTL	Grainy_20_QTL	Overall_taste_Control	Overall_taste_5_QTL	Overall_taste_20_QTL	Bitterness_Control	Bitterness_5_QTL	Bitterness_20_QTL	Smooth_Control	Smooth_5_QNC	Smooth_20_QNC	Stickiness_Control	Stickiness_5_QNC	Stickiness_20_QNC	Firmness_Control	Firmness_5_QNC	Firmness_20_QNC	Cohesiveness_Control	Cohesiveness_5_QNC	Cohesiveness_20_QNC	Grainy_Control	Grainy_5_QNC	Grainy_20_QNC	Overall_taste_Control	Overall_taste_5_QNC	Overall_taste_20_QNC	Bitterness_Control	Bitterness_5_QNC	Bitterness_20_QNC	Smooth_Control	Smooth_5_QRT	Smooth_20_QRT	Stickiness_Control	Stickiness_5_QRT	Stickiness_20_QRT	Firmness_Control
	6.3	3.95	5.3	4.3	6.65	6	8.1	6.2	5.4	8.2	5.5	5.2	5.9	7.1	3.5	4	4.7	2.7	2.1	3.45	1	6.3	4.9	2.6	4.3	5.4	2.5	8.1	6.6	5.9	8.2	5.2	9	5.9	8	8.8	4	5.2	6.2	2.1	3.5	3.8	6.3	2.15	7.4	4.3	8.1	4.9	8.1
	5	4	6	6.5	4.5	3	7	6	7	8	7	6	6	6.3	6.3	5.5	4.3	5	6.3	6	6.3	5	3.2	4.3	6.5	3.5	3.5	7	4	8	8	6	8	6	6	5	5.5	5	6	6.3	6.3	5.2	5	3	8	6.5	4	6.5	7
	2.6	2.7	2	1.6	1	1	6.8	4.65	4.2	6.4	4.8	2.6	9.3	7.4	7	5.5	4.45	7.8	5.3	5.9	8.1	2.6	1.25	1	1.6	2.15	1.6	6.8	4.7	4.2	6.4	3.6	3.6	9.3	7	9.3	5.5	5.5	7.2	5.3	5.9	7.3	2.6	2.75	2.9	1.6	2.2	2.2	6.8
	7.3	4.4	7	2	2.3	4.2	9	8.1	4	8.7	8	5	8.1	7.5	6	7	6.3	6.3	7.3	7.9	8.3	7.3	3.5	2	2	2.5	2.5	9	5	8.1	8.7	5.5	8	8.1	5.2	8.5	7	4.5	5	7.3	5.1	4.3	7.3	3	8	2	1.2	2.6	9
	4.8	6	5.5	4.7	1	2.3	6	1.65	1.2	6.7	5	5	2.3	3	2.7	3.8	2	6	1	1	1	4.8	1.6	1	4.7	2.7	3.7	6	1.4	2.5	6.7	5.4	3	2.3	4	5.7	3.8	2	3	1	1	1	4.8	2.4	4.2	4.7	2.6	4	6
	6.5	3.6	1.7	5.1	4.4	5.1	4.7	6	5.7	4	5.4	5	4	2.2	4	3	2.4	5	3.3	3.3	4.1	6.5	1.7	1.8	5.1	2.2	3.1	4.7	2.2	4.3	4	2	9	4	5	2.2	3	5.7	6	3.3	6	6	6.5	2.4	2.4	5.1	2.2	3.7	4.7
Replica	R_Smooth_Control	R_Smooth_5_QTL	R_Smooth_20_QTL	R_Stickiness_Control	R_Stickiness_5_QTL	R_Stickiness_20_QTL	R_Firmness_Control	R_Firmness_5_QTL	R_Firmness_20_QTL	R_Cohesiveness_Control	R_Cohesiveness_5_QTL	R_Cohesiveness_20_QTL	R_Grainy_Control	R_Grainy_5_QTL	R_Grainy_20_QTL	R_Overall_taste_Control	R_Overall_taste_5_QTL	R_Overall_taste_20_QTL	R_Bitterness_Control	R_Bitterness_5_QTL	R_Bitterness_20_QTL	R_Smooth_Control	R_Smooth_5_QNC	R_Smooth_20_QNC	R_Stickiness_Control	R_Stickiness_5_QNC	R_Stickiness_20_QNC	R_Firmness_Control	R_Firmness_5_QNC	R_Firmness_20_QNC	R_Cohesiveness_Control	R_Cohesiveness_5_QNC	R_Cohesiveness_20_QNC	R_Grainy_Control	R_Grainy_5_QNC	R_Grainy_20_QNC	R_Overall_taste_Control	R_Overall_taste_5_QNC	R_Overall_taste_20_QNC	R_Bitterness_Control	R_Bitterness_5_QNC	R_Bitterness_20_QNC	R_Smooth_Control	R_Smooth_5_QRT	R_Smooth_20_QRT	R_Stickiness_Control	R_Stickiness_5_QRT	R_Stickiness_20_QRT	R_Firmness_Control
	5.3	5	4.1	5.8	6.6	3	5.55	4.35	3.6	5.6	3.2	3.1	6.3	3	3.9	1.9	5.4	6	2.6	1.5	2.25	5.3	4.5	2.85	5.8	2.8	1.7	5.55	3.9	6.8	5.6	2	2.3	6.3	7.5	4.8	1.9	4.6	4.1	2.6	1.3	2	5.3	6	6.4	5.8	4.3	7	5.55
	5	3.4	6	3.5	3	6	7	7	7	6.3	5	7.3	6	6	6.3	4.5	4	4.4	4.4	4.5	7	5	2.4	4.5	3.5	2	2.4	7	5	8	6.3	5	5.4	6	6	6	4.5	4.5	6	4.4	7.3	8	5	4	7	3.5	4	4	7
	6	1.3	2.05	1.35	1	1.2	5.8	5.2	4.4	7.3	4.3	3.7	8.8	7.2	7.4	5.5	5.8	6.9	4.25	5.5	8	6	1.5	1.2	1.35	1	1.6	5.8	4.2	5.6	7.3	2.5	3.1	8.8	8.6	9.8	5.5	6.2	7.2	4.25	6.2	8.7	6	2.05	1.95	1.35	1	1	5.8
	7	7	7	5.15	2.3	2	7	5	2.3	6	4.3	2.4	5.5	7	3	7.5	4	5	7	2.25	3.3	7	1	3	5.15	1.7	4.5	7	3	8	6	3	6.5	5.5	4	7.5	7.5	3.4	8.3	7	1.7	7.2	7	4	7	5.15	4	3	7
	4	3.8	2	3.5	2	3.85	5.5	5	4.8	4.7	4	3.75	7.35	6	6.2	2	5	4.8	1.2	1	1	4	1.3	1	3.5	1	4	5.5	4	5.5	4.7	3	5	7.35	6.8	7.5	2	3	1.7	1.2	1	1	4	4.2	1.6	3.5	1.4	3.8	5.5
	6	2.7	4	2.3	1.6	3.3	6	1.8	1.85	5	1.2	1.4	6	1.2	1.2	4.3	4	4.3	2.2	1.6	1.7	6	2.2	1.5	2.3	3.3	1.2	6	2.2	8	5	1.3	7	6	1.4	3	4.3	4	6	2.2	1.7	5	6	2.5	3.4	2.3	3.7	1.8	6
[truncated: 56 more columns]
